# Supplementary material for: Mechanism of T7 Primase Selecting Active Priming Sites Among Genome
Source: Biomolecules. 2026 Jan 3;16(1):78. doi: 10.3390/biom16010078 (PMC12839067; doi:10.3390/biom16010078)
Supplement: Supplementary file 1 [file biomolecules-16-00078-s001.zip]

Archive with 2 entries (2 files):
- biomolecules-4013430-File S1.pdf
- biomolecules-4013430-supplementary (1)-done.pdf
